# Supplementary material for: Reproductive biology of an endangered lithophytic shrub and implications for its conservation
Source: BMC Plant Biol. 2022 Feb 22;22:80. doi: 10.1186/s12870-022-03466-3 (PMC8862588; doi:10.1186/s12870-022-03466-3)
Supplement: Supplementary file 2 — Additional file 2: Table S1. The pollen viability and stigma receptivity of Lonicera oblata during the different flowering periods. [file 12870_2022_3466_MOESM2_ESM.xlsx]

## Sheet: Sheet1
Table S1 The pollen viability and stigma receptivity of Lonicera oblata in the different flowering periods
Number	Pollen viability (%)	Stigma receptivity	Anthesis days and floral traits
1	59.32±11.73	0.54±1.06	0; 5.36±0.51mm buds
2	80.55±9.96	0.78±1.03	0; 6.81±0.59mm buds
3	81.87±3.02	3.86±0.88	0; 8.63±0.62mm buds
4	52.74±4.72	6.10±0.37	1; anthers indehiscence
5	49.83±13.45	7.57±0.42	2; only two front anthers dehiscence
6	46.66±8.90	7.15±0.83	3; all five anthers dehiscence
7	36.04±9.66	7.09±0.68	4; nearly wilting
8	29.34±7.07	6.48±0.14	5; wilting
