# Supplementary material for: Reproductive biology of an endangered lithophytic shrub and implications for its conservation
Source: BMC Plant Biol. 2022 Feb 22;22:80. doi: 10.1186/s12870-022-03466-3 (PMC8862588; doi:10.1186/s12870-022-03466-3)
Supplement: Supplementary file 3 — Additional file 3: Table S2. The different treatment groups and results of pollination experiment of Lonicera oblata. [file 12870_2022_3466_MOESM3_ESM.xlsx]

## Sheet: Sheet1
Table S2 The different treatment groups and results of pollination experiment of Lonicera oblata
Treatment	Flowers	Fruits	Fruit set (%)	seed set (%)	Fruit set × seed set (%)
Apomixes	66	0	0	0	0
Spontaneous self-pollination	54	0	0	0	0
Manual self-pollination	46	1	2.17391	12	0.26
Geitonogamous pollination	220	67	30.4545	16.55	5.04
Xenogamous pollination	216	123	56.9444	16.95	9.65
Anemophilous pollination	172	0	0	0	0
Isolation animal pollination	254	0	0	0	0
Pollinator-mediated cross-pollination	194	97	50	17.85	8.93
Natural pollination	595	247	41.5126	18.56	7.7
